# Supplementary material for: Diagnostic yield and clinical utility of a comprehensive gene panel for hereditary tumor syndromes
Source: Hered Cancer Clin Pract. 2019 Jan 23;17:5. doi: 10.1186/s13053-018-0102-4 (PMC6343270; doi:10.1186/s13053-018-0102-4)
Supplement: Supplementary file 1 — Table S1. List of all 64 patients with known germline mutations = group K. With the exception of mutations in MUTYH, all mutations were in a heterozygous state. (XLSX 16 kb) [file 13053_2018_102_MOESM1_ESM.xlsx]

## Sheet: Tabelle1
Supplementary Table S1. List of all 64 patients with known germline mutations = group K. With the exception of mutations in MUTYH, all mutations were in a heterozygous state.
Patient ID	Phenotype group	Additional phenotype details	Gene	Transcript ID	Mutation	Mutation type
20760	HNPCC		EPCAM	NM_002354	Deletion Exon 8-9	CNV
36563	HNPCC		MLH1	NM_000249	c.1713delT;p.Phe571Leufs*20	frameshift
37097	HNPCC		MLH1	NM_000249	c.62C>T;p.Ala21Val	missense
43947	HNPCC		MLH1	NM_000249	Duplication Exon 7-10	CNV
30560	HNPCC		MSH2	NM_000251	c.793-1_796delins8	splice / frameshift
34429	HNPCC		MSH2	NM_000251	c.1723delG;p.Asp575Metfs*15	frameshift
38211	HNPCC		MSH2	NM_000251	c.942+3A>T	splice
44352	HNPCC		MSH2	NM_000251	c.2633_2634delAG;p.Glu878Alafs*3	frameshift
44792	HNPCC		MSH2	NM_000251	c.187delG;p.Val63*	frameshift
45185	HNPCC		MSH2	NM_000251	c.942+3A>T	splice
46307	HNPCC		MSH2	NM_000251	Deletion Exon 3-8	CNV
17868	HNPCC		MSH6	NM_000179	Deletion Exon 7-10	CNV
28965	HNPCC		MSH6	NM_000179	c.1617_1618delTCinsAAG;p.Leu540Serfs*2	frameshift
35145	HNPCC		MSH6	NM_000179	c.2611_2614dupATTA;p.Ile872Asnfs*10	frameshift
49284	HNPCC		MSH6	NM_000179	c.3811_3824del14;p.Val1271*	frameshift
45997	HNPCC		PMS2	NM_000535	c.736_741delinsTGTGTGTGAAG;p.Pro246Cysfs*3	frameshift
19942	Polyposis	FAP	APC	NM_000038	c.426_427delAT;p.Leu143Alafs*4	frameshift
24320	Polyposis	FAP	APC	NM_000038	c.664_694del31;p.Glu222Aspfs*61	frameshift
24790	Polyposis	FAP	APC	NM_000038	c.532-941G>A	intronic
36206	Polyposis	FAP	APC	NM_000038	c.1018_1019dupTC;p.Gln341Profs*114	frameshift
37100	Polyposis	FAP	APC	NM_000038	c.423-11A>G	splice
38437	Polyposis	FAP	APC	NM_000038	c.423-3T>A	splice
40601	Polyposis	FAP	APC	NM_000038	c.220G>A;p.?	splice
40784	Polyposis	FAP	APC	NM_000038	c.3183_3187delACAAA;p.Gln1062*	frameshift
42344	Polyposis	FAP	APC	NM_000038	Deletion Exon 8-15	CNV
46411	Polyposis	FAP	APC	NM_000038	c.3925G>T;p.Glu1309* (mosaic, 23% of reads)	stopgain
43605	Polyposis	FAP	APC	NM_000038	c.298delG;p.Glu100Lysfs*25 (mosaic, 19% of reads)	frameshift
32679	Polyposis	MAP	MUTYH	NM_001128425	c.536A>G;p.Tyr179Cys (homozygous)	missense
38982	Polyposis	MAP	MUTYH	NM_001128425	c.1437_1439delGGA;p.Glu480del (homozygous)	in frame del
222	Polyposis	JUV	BMPR1A	NM_004329	c.419_420delCT;p.Pro140Argfs*8	frameshift
29554	Polyposis	JUV	BMPR1A	NM_004329	c.1538_1539delCA;p.Thr513Serfs*5	frameshift
47360	Polyposis	JUV	BMPR1A	NM_004329	c.431-2_-66del	intronic / frameshift deletion
40453	Polyposis	juvenile polyposis of infancy	BMPR1A+PTEN	NM_004329 + NM_000314	Deletion Exon 6-13 of BMPR1A and Exon 1-9 of PTEN	CNV
9691	Polyposis	JUV	SMAD4	NM_005359	Deletion Exon 5-11	CNV
25194	Polyposis	JUV	SMAD4	NM_005359	c.1351_1375dup;p.Ala459Glyfs*43	frameshift
35528	Polyposis	JUV	SMAD4	NM_005359	c.1447+2T>C	splice
42733	Polyposis	JUV	SMAD4	NM_005359	c.1245_1248delCAGA;p.Asp415Glufs*20	frameshift
8745	Polyposis	PJS	STK11	NM_000455	c.907_915del9;p.Ile303_Gln305del	in frame del
29267	Polyposis	PJS	STK11	NM_000455	c.921-8_936del24;p.?	splice / in frame deletion
34179	Polyposis	PJS	STK11	NM_000455	Deletion Promoter + Exon 1	CNV
24885	Polyposis	PPAP	POLE	NM_006231	c.1270C>G;p.Leu424Val	missense
24333	Li-Fraumeni syndrome		TP53	NM_000546	c.723delC;p.Cys242Alafs*5	frameshift
30610	Li-Fraumeni syndrome		TP53	NM_000546	c.586C>T;p.Arg196*	stopgain
40604	Li-Fraumeni syndrome		TP53	NM_000546	c.455C>G;p.Pro152Arg	missense
49196	Li-Fraumeni syndrome		TP53	NM_000546	c.711C>T;p.Arg196*	stopgain
49197	Li-Fraumeni syndrome		TP53	NM_000546	c.214delC;p.Arg72Alafs*51	frameshift
22789	Cowden syndrome	BRRS	PTEN	NM_000314	c.930_931delTA;p.Asp310Glufs*2	frameshift
25873	Cowden syndrome		PTEN	NM_000314	c.301_324dup24;p.Ile101_Leu108dup	in frame duplication
26833	Cowden syndrome		PTEN	NM_000314	Deletion Exon 6-9	CNV
32327	Cowden syndrome	BRRS	PTEN	NM_000314	c.492delG;p.Gly165Glufs*2	frameshift
37871	Cowden syndrome		PTEN	NM_000314	c.593T>A;p.Met198Lys	missense
39009	Cowden syndrome		PTEN	NM_000314	c.73_74delTT;p.Leu25Aspfs*18	frameshift
47861	Cowden syndrome		PTEN	NM_000314	c.210-2A>G	splice
20763	Hereditary diffuse gastric cancer		CDH1	NM_004360	c.1792C>T;p.Arg598*	stopgain
35098	Hereditary diffuse gastric cancer		CDH1	NM_004360	Deletion Exon 3-8	CNV
41393	Hereditary diffuse gastric cancer		CDH1	NM_004360	c.1108G>A;p.Asp370Asn	missense
42216	Hereditary diffuse gastric cancer		CDH1	NM_004360	c.1108G>A;p.Asp370Asn	missense
45126	Hereditary diffuse gastric cancer		CDH1	NM_004360	c.2116C>T;p.Gln706*	stopgain
38929	Others	cancer of small bowel and root of tongue, ALL	APC	NM_000038	c.6344T>G;p.Leu2115*	stopgain
38686	Others	Hereditary breast and ovarian cancer	BRCA1	NM_007294	c.5095C>T;p.Arg1699Trp	missense
30659	Others	Familial Pancreatic Cancer	BRCA2	NM_000059	c.9117G>A;p.?	splice
43088	Others	NF1	NF1	NM_001042492	c.5552C>G;p.Pro1851Arg	missense
43250	Others	NF1	NF1	NM_001042492	c.1325delT;p.Met442Serfs*31	frameshift
18700	Others	hereditary paraganglioma-pheochromocytoma	SDHB	NM_003000	c.136C>T;p.Arg46*	stopgain
BRRS=Bannayan-Riley-Ruvalcaba syndrome, CNV=copy number variant, FAP= Familial adenomatous polyposis, HNPCC= hereditary nonpolyposis colorectal cancer, JPS= Juvenile Polyposis Syndrome, MAP= MUTYH-associated Polyposis, PJS= Peutz-Jeghers Syndrome
