# Supplementary material for: Diagnostic yield and clinical utility of a comprehensive gene panel for hereditary tumor syndromes
Source: Hered Cancer Clin Pract. 2019 Jan 23;17:5. doi: 10.1186/s13053-018-0102-4 (PMC6343270; doi:10.1186/s13053-018-0102-4)
Supplement: Supplementary file 3 — Table S2. Overview of all 148 investigated genes, including number of identified variants in the present study and details of sequencing quality (XLSX 32 kb) [file 13053_2018_102_MOESM3_ESM.xlsx]

## Sheet: Tabelle1
Supplementary Table S2. Overview of all 148 investigated genes, including number of identified variants in the present study and details of sequencing quality
Gene	Other gene names	Phenotype / Gene Information	Mode of inheritance	No. of variants in all patients	No. of variants in patients with known pathogenic mutation	No. of variants in patients without known pathogenic mutation	No. of whole exons with coverage ≤ 30x	Numbering of whole exons with coverage ≤ 30x	No. of exons with partial coverage ≤ 30x	Numbering of exons with partial coverage ≤ 30x	Genes deriving from the "original" TruSight Cancer Panel and "added" genes		Distribution of genes with coverage ≥ / ≤ 30x	No. of genes	Percentage of all genes (n=148)
ACVRL1	ALK1, HHT, HHT2	Hereditary hemorrhagic telangiectasia (HHT) / Rendu-Osler-Weber disease	autosomal dominant	1	0	1	0		0		added		Genes with all exons coverage ≥ 30x	88	0.594595
AIP	ARA9, FKBP16, XAP2	Familial isolated pituitary adenoma		1	0	1	0		0		original		Genes including exons with partial coverage ≤ 30x	52	0.351351
AKT1	AKT, PKB, PRKBA, RAC	Proteus syndrome	somatic mutation	0	0	0	0		0		added		Genes including whole exons with coverage ≤ 30x	8	0.0540541
AKT3	PKBG, PRKBG	Somatic MAGI3/AKT3 fusion enriched in triple-negative breast cancers	somatic mutation	0	0	0	0		0		added
ALK	CD246	Familial neuroblastoma (FNB)	autosomal dominant	2	0	2	0		4	16,17,19,21	original
APC	DP2, DP2.5, DP3, PPP1R46	Familial adenomatous polyposis (FAP)	autosomal dominant	5	0	5	0		0		original
ATM	ATA, ATC, ATD, ATDC	Breast cancer susceptibility	autosomal dominant	9	1	8	0		0		original
		Ataxia teleangiectasia (ATA), lymphoid hematological malignancy (leukemia, lymphoma)	autosomal recessive
AXIN1	PPP1R49	Susceptibility to colorectal adenomas ?		5	1	4	0		0		added
AXIN2	DKFZp781B0869, MGC126582	Oligodontia-colorectal cancer syndrome (ODCRCS)	autosomal dominant	1	1	0	0		0		added
BABAM1	FLJ20571, HSPC142, MERIT40, NBA1	Susceptibility to ovarian cancer (component of BRCA1 A complex)		1	0	1	0		0		added
BAP1	KIAA0272, UCHL2	Hereditary BAP1 cancer predisposition syndrome	autosomal dominant	0	0	0	0		3	1,8,13	original
BARD1		Susceptibility to breast cancer and neuroblastoma (inducing BRCA1 intranuclear foci formation)		3	1	2	0		0		added
BLM	BS, RECQ2, RECQL3	Bloom syndrome	autosomal recessive	0	0	0	0		0		original
BMPR1A	ALK3, CD292	Familial juvenile polyposis (FJP)	autosomal dominant	4	0	4	0		0		original
BRAF	BRAF1	Somatic mutations (CRC, lung cancer, melanoma)	somatic mutation	1	0	1	0		0		added
BRCA1	FANCS, PPP1R53, RNF53	Hereditary breast and ovarian cancer (HBOC)	autosomal dominant	1	1	0	0		0		original
BRCA2	BRCC2, FAD, FAD1, XRCC11	Hereditary breast and ovarian cancer (HBOC)	autosomal dominant	0	0	0	0		0		original
		Fanconi anemia D1	autosomal recessive
BRCC3	BRCC36, C6.1A	BRCA1/BRCA2-containing complex, subunit 3		1	0	1	0		0		added
BRIP1	BACH1, FANCJ, OF	Breast and ovarian cancer susceptibility	autosomal dominant	1	0	1	0		0		original
		Fanconi anemia J	autosomal recessive
BUB1	BUB1A, hBUB1	Mosaic variegated aneuploidy and increased risk of colorectal cancer		0	0	0	0		0		added
BUB1B	Bub1A, BUBR1, MAD3L, SSK1	Mosaic variegated aneuploidy / multiple gastrointestinal adenomas and carcinomas	autosomal recessive	3	2	1	0		1	1	original
BUB3	BUB3L	Mosaic variegated aneuploidy and increased risk of colorectal cancer		0	0	0	0		0		added
CDC73	FIHP	Hyperparathyroidism-jaw tumor syndrome / Parathyroid adenoma/carcinoma	autosomal dominant	0	0	0	0		0		original
CDH1	CD324	Hereditary diffuse gastric cancer (HDGC)	autosomal dominant	1	0	1	0		1	2	original
CDK4	PSK-J3	Familial malignant melanoma	autosomal dominant	0	0	0	0		1	7	original
CDKN1A	CAP20, CIP1, P21, p21CIP1, p21Cip1/Waf1, SDI1, WAF1	Susceptibility to esophageal cancer, cervical cancer, advanced prostate carcinoma		0	0	0	0		0		added
CDKN1B	KIP1, P27KIP1	Multiple endocrine neoplasia, type IV; MEN4	autosomal dominant	0	0	0	0		0		added
CDKN1C	KIP2, P57	Beckwith-Wiedemann syndrome		0	0	0	0		1	1	original
CDKN2A	ARF, CDK4I, CMM2, INK4, INK4a, MTS1, p14, p14ARF, p16, p16INK4a, p19, p19Arf	Familial malignant melanoma	autosomal dominant	0	0	0	0		1	1	original
CDKN2B	CDK4I, INK4B, MTS2, P15, p15INK4b, TP15	Possible susceptibility to glioma		0	0	0	0		0		added
CDKN2C	INK4C, p18	Somatic mutations in several tumors		1	0	1	0		0		added
CEBPA	C/EBP-alpha	Familial acute myeloblastic leukemia	autosomal dominant	0	0	0	0		1	1	original
CEP57	KIAA0092, Translokin, TSP57	Mosaic variegated aneuploidy syndrome		0	0	0	0		0		original
CHEK1	CHK1	Unstable mutations in colon and endometrial tumors		0	0	0	0		0		added
CHEK2	bA444G7, CDS1, CHK2, HuCds1, PP1425	Breast cancer susceptibility	autosomal dominant	12	2	10	0		0		original
CYLD	KIAA0849, USPL2	Familial cylindromatosis	autosomal dominant	0	0	0	0		0		original
DDB2	DDBB, FLJ34321,XPE	Xeroderma pigmentosum (E)	autosomal recessive	1	1	0	0		1	2	original
DICER1	HERNA, K12H4.8-LIKE, KIAA0928	Familial pleuropulmonary blastoma and/or cystic nephroma	autosomal dominant	4	2	2	0		0		original
DIS3L2	FLJ36974, MGC42174	Perlman syndrome (with high Wilms tumor susceptibility)	autosomal recessive	1	1	0	0		2	15.21	original
EGFR	ERBB1	Familial lung cancer	autosomal dominant	1	0	1	0		3	6,23,25	original
ENG	CD105, END, HHT1	Hereditary hemorrhagic telangiectasia; familial juvenile polyposis (FJP)?	autosomal dominant	2	1	1	0		2	1.5	added
EPCAM	17-1A, 323/A3, CD326, CO-17A, EGP-2, EGP34, EGP40, Ep-CAM, ESA, GA733-2, HEA125, KS1/4, KSA, Ly74, MH99, MK-1, MOC31, TACST-1, TROP1	Lynch syndrome / Hereditary Non-Polyposis Colon Cancer (HNPCC)	autosomal dominant	0	0	0	1	1	0		original
ERCC1	RAD10	Xeroderma pigmentosum	autosomal recessive	0	0	0	0		1	3	added
ERCC2	EM9, MAG, MGC102762, MGC126218, MGC126219, TFIIH	Xeroderma pigmentosum (D)	autosomal recessive	4	1	3	0		6	3,6,11,12,20,22	original
ERCC3	BTF2, GTF2H, RAD25, TFIIH, XPB	Xeroderma pigmentosum (B)	autosomal recessive	4	1	3	0		0		original
ERCC4	FANCQ, RAD1	Xeroderma pigmentosum (F)	autosomal recessive	4	1	3	0		0		original
ERCC5		Xeroderma pigmentosum (G)	autosomal recessive	1	1	0	0		1	1	original
EXO1	HEX1, hExoI	Functions in DNA replication, repair, and recombination, interaction with MSH2		5	3	2	0		0		added
EXT1	ttv	Multiple Exostoses Type 1 / Chondrosarcoma	autosomal dominant	1	0	1	0		0		original
EXT2	SOTV	Multiple Exostoses Type 2 / Chondrosarcoma	autosomal dominant	3	1	2	1	1	0		original
EZH2	ENX-1, EZH1, KMT6, KMT6A	Susceptibility to myelodysplastic syndrome, somatic mutations in several tumors		0	0	0	0		1	10	original
FAM175A	ABRA1, ABRAXAS, FLJ13614	Breast cancer susceptibility (mediating the interaction of BRCC3 with BRCA1)		0	0	0	0		0		added
FANCA	FA-H, FAA, FAH	Fanconi anemia A	autosomal recessive	0	0	0	0		1	43	original
FANCB	FAAP95, FAB, FLJ34064	Fanconi anemia B	X-linked recessive	0	0	0	0		0		original
FANCC	FA3, FAC	Fanconi anemia C	autosomal recessive	0	0	0	0		0		original
FANCD2	FA-D2, FAD	Fanconi anemia D2	autosomal recessive	2	1	1	0		0		original
FANCE	FAE	Fanconi anemia E	autosomal recessive	1	0	1	0		2	1.6	original
FANCF	FAF	Fanconi anemia F		2	0	2	0		0		original
FANCG	FAG	Fanconi anemia G	autosomal recessive	0	0	0	0		2	6.1	original
FANCI	FLJ10719	Fanconi anemia I		3	0	3	0		1	24	original
FANCL	FAAP43, FLJ10335, Pog	Fanconi anemia L	autosomal recessive	1	0	1	0		0		original
FANCM	FAAP250	Fanconi anemia M		2	0	2	0		0		original
FBXW7	AGO, CDC4, FBW7, FBX30, FBXW6, FLJ11071, SEL-10, SEL10	Somatic mutations colorectal cancer		0	0	0	0		0		added
FH		Hereditary leiomyomatosis and renal cell cancer (HLRCC)	autosomal dominant	1	1	0	0		0		original
		Fumarase Deficiency	autosomal recessive
FLCN	BHD, MGC17998, MGC23445	Birt-Hogg-Dube syndrome (BHD)	autosomal dominant	0	0	0	0		0		original
GALNT12	GalNAc-T12	Susceptibility to colorectal adenoma and carcinoma		3	0	3	0		1	1	added
GATA2	NFE1B	Susceptibility to acute myeloid leukemia / myelodysplastic syndrome; lymphedema with myelodysplasia (Emberger syndrome); immunodeficiency	autosomal dominant	0	0	0	0		3	3,4,7	original
GPC3	DGSX, OCI-5, SGB, SGBS, SGBS1	Simpson-Golabi-Behmel syndrome	X-linked recessive	1	0	1	0		0		original
GREM1	DAND2, DRM, gremlin, HMPS	Hereditary mixed polyposis syndrome 1	autosomal dominant	0	0	0	0		0		added
HNF1A	HNF1, LFB1	Familial hepatic adenoma, renal cell carcinoma		0	0	0	0		3	3,4,9	original
HNF1B	HNF1beta, LFB3, MODY5, VHNF1	Renal cell carcinoma		1	0	1	0		0		added
HRAS		Costello syndrome	autosomal dominant	0	0	0	0		2	4.5	original
KCNJ5	CIR, GIRK4, KATP1, Kir3.4, LQT13	Familial hyperaldosteronism III	autosomal dominant	1	0	1	0		0		added
KIF1B	HMSNII, KIAA0591, KLP	Susceptibility to pheochromocytoma, neuroblastoma		3	1	2	0		0		added
KIT	C-Kit, CD117, SCFR	Familial gastrointestinal stromal tumor (GIST)	autosomal dominant	0	0	0	0		1	21	original
KRAS	KRAS1	Somatic mutations, CFC syndrome, Noonan syndrome		0	0	0	0		0		added
MAX	bHLHd4, bHLHd5, bHLHd6, bHLHd7, bHLHd8	Hereditary pheochromocytoma	autosomal dominant	0	0	0	0		0		original
MEN1		Multiple endocrine neoplasia, type I (MEN1)	autosomal dominant	0	0	0	0		1	11	original
MET	DFNB97, HGFR, RCCP2	Hereditary papillary renal cell carcinoma	autosomal dominant	1	1	0	0		1	5	original
MITF	bHLHe32, MI	Melanoma and renal cell carcinoma (susceptibility)		0	0	0	0		0		added
MLH1	FCC2, HNPCC, HNPCC2	Lynch syndrome / Hereditary Non-Polyposis Colon Cancer (HNPCC)	autosomal dominant	1	1	0	0		0		original
		Constitutional mismatch repair deficiency syndrome (CMMRD)	autosomal recessive
MLH3		low-risk gene for colorectal cancer?		3	1	2	0		0		added
MSH2	HNPCC, HNPCC1	Lynch syndrome / Hereditary Non-Polyposis Colon Cancer (HNPCC)	autosomal dominant	1	1	0	0		0		original
		Constitutional mismatch repair deficiency syndrome (CMMRD)	autosomal recessive
MSH3	DUP, MRP1	colorectal adenomatous polyposis	autosomal recessive	2	1	1	0		0		added
MSH6		Lynch syndrome / Hereditary Non-Polyposis Colon Cancer (HNPCC)	autosomal dominant	3	2	1	0		1	1	original
		Constitutional mismatch repair deficiency syndrome (CMMRD)	autosomal recessive
MTOR	RAFT1, RAPT1	Somatic mutations in pancreatic neuroendocrine tumors, cutaneous tumors, renal cell carcinomas; Smith-Kingsmore syndrome		3	2	1	0		0		added
MUTYH	MYH	MUTYH-associated polyposis (MAP)	autosomal recessive	1	0	1	0		1	16	original
NBN	AT-V1, AT-V2, ATV	Nijmegen breakage syndrome	autosomal recessive	2	0	2	0		1	1	original
NF1		Neurofibromatosis type 1	autosomal dominant	2	2	0	0		1	1	original
NF2	ACN, BANF, merlin, SCH,	Neurofibromatosis type 2	autosomal dominant	0	0	0	0		0		original
NSD1	ARA267, FLJ22263, KMT3B	Sotos syndrome, Weaver syndrome		2	1	1	0		0		original
PALB2	FANCN, FLJ21816	Susceptibility to pancreatic / breast cancer	autosomal dominant	3	2	1	0		0		original
		Fanconi anemia (N)	autosomal recessive
PALLD	CGI-151, KIAA0992, SIH002	Pancreatic carcinoma (susceptibility)		3	1	2	0		0		added
PDGFRA	CD140a, GAS9, PDGFR2	Familial gastrointestinal stromal tumor (GIST)	autosomal dominant	2	0	2	0		0		added
PHOX2B	NBPhox, Phox2b	Familial neuroblastoma (FNB)	autosomal dominant	0	0	0	0		1	3	original
PIK3CA	PI3K	CLOVES syndrome		1	0	1	0		0		added
PMS1	MLH2	Mismatch repair system component		2	0	2	0		0		original
PMS2	HNPCC4, MLH4	Lynch syndrome / Hereditary Non-Polyposis Colon Cancer (HNPCC)	autosomal dominant	3	0	3	0		0		original
		Constitutional mismatch repair deficiency syndrome (CMMRD)	autosomal recessive
POLD1	CDC2	Polymerase proofreading associated Polyposis (PPAP)	autosomal dominant	5	0	5	0		2	17.24	added
POLD2		Polymerase, interaction with POLD1		1	0	1	0		1	1	added
POLD3	KIAA0039, P66, P68	Polymerase, interaction with POLD1		0	0	0	0		0		added
POLD4	p12, POLDS	Polymerase, interaction with POLD1		0	0	0	0		0		added
POLE	POLE1	Polymerase proofreading associated Polyposis (PPAP)	autosomal dominant	7	3	4	0		0		added
		FILS syndrome (facial dysmorphism, immunodeficiency, livedo, and short stature)	autosomal recessive
POLE2	DPE2	Polymerase, interaction with POLE		1	1	0	0		1	1	added
POLE3	CHARAC17, CHRAC17, p17, Ybl1	Polymerase, interaction with POLE		0	0	0	0		0		added
POLE4	p12	Polymerase, interaction with POLE		0	0	0	0		0		added
POLH	RAD30A, XP-V	Xeroderma pigmentosum	autosomal recessive	0	0	0	0		0		added
PRF1	HPLH2, P1, PFP	Familial hemophagocytic lymphohistiocytosis	autosomal recessive	1	1	0	0		2	2.3	original
PRKAR1A	CNC1	Carney complex	autosomal dominant	0	0	0	0		1	9	original
PTCH1	BCNS	Nevoid basal cell carcinoma syndrome (NBCCS) / Gorlin-Goltz syndrome	autosomal dominant	3	0	3	0		2	14.23	original
PTEN	MMAC1, PTEN1, TEP1	PTEN hamartoma tumor syndrome, Cowden syndrome, Bannayan-Riley-Ruvalcaba syndrome	autosomal dominant	1	0	1	0		0		original
PTPRJ	CD148, DEP1, HPTPeta	Early-Onset Familial Colorectal Cancer?		0	0	0	1	1	0		added
RAD50	hRad50, RAD50-2	Nijmegen breakage syndrome-like disorder		2	0	2	0		0		added
RAD51	BRCC5, FANCR, HsRad51, HsT16930	Susceptibility to breast cancer		0	0	0	0		0		added
RAD51B	hREC2, R51H2, REC2	Male breast cancer risk		1	1	0	0		0		added
RAD51C	FANCO, RAD51L2	Familial susceptibility to breast and ovarian cancer	autosomal dominant	1	0	1	0		0		original
		Fanconi anemia (O)	autosomal recessive
RAD51D	HsTRAD, R51H3, Trad	Familial susceptibility to breast and ovarian cancer	autosomal dominant	0	0	0	1	1	1	5	original
RB1	PPP1R130, RB	Familial retinoblastoma	autosomal dominant	0	0	0	0		1	27	original
RECQL4	RecQ4	Rothmund-Thompson syndrome	autosomal recessive	0	0	0	0		4	1,4,15,16	original
RET	CDHF12, CDHR16, PTC, RET51	Multiple endocrine neoplasia, type IIA/B (MEN2A/B)	autosomal dominant	3	1	2	0		5	4,7,8,10,17	original
RHBDF2	FLJ22341, iRhom2, RHBDL5, TOCG	Tylosis with oesophageal cancer (TOC)	autosomal dominant	1	1	0	2	13.19	4	3,4,6,8	original
RUNX1	AMLCR1, PEBP2A2	Familial platelet disorder with propensity to myeloid malignancy	autosomal dominant	1	1	0	0		3	4,7,9	original
SBDS	CGI-97, FLJ10917, SDS, SWDS	Schwachman-Diamond syndrome	autosomal recessive	2	0	2	0		0		original
SDHA	FP, SDHF	Familial paraganglioma-pheochromocytoma syndrome	autosomal dominant	2	1	1	1	1	0		added
		Leigh syndrome	autosomal recessive, mitochondrial
SDHAF2	FLJ20487, SDH5	Familial paraganglioma-pheochromocytoma syndrome	autosomal dominant	0	0	0	0		0		original
SDHB		Familial paraganglioma-pheochromocytoma syndrome, Carney-Stratakis dyad	autosomal dominant	0	0	0	0		0		original
SDHC	CYB560, cybL	Familial paraganglioma-pheochromocytoma syndrome, Carney-Stratakis dyad	autosomal dominant	0	0	0	0		1	6	original
SDHD	cybS	Familial paraganglioma-pheochromocytoma syndrome, Carney-Stratakis dyad	autosomal dominant	0	0	0	0		1	2	original
SLX4	FANCP, KIAA1784, KIAA1987	Fanconi anemia P	autosomal recessive	2	1	1	0		0		original
SMAD4	DPC4	Familial juvenile polyposis (FJP)	autosomal dominant	0	0	0	0		0		original
SMARCB1	BAF47, hSNFS, Ini1, RDT, Sfh1p, Snr1	Rhabdoid tumor predisposition syndrome 1	autosomal dominant	0	0	0	0		2	1.2	original
SMARCE1	BAF57	Familial meningioma	autosomal dominant	0	0	0	0		0		added
STK11	LKB1, PJS	Peutz-Jeghers syndrome (PJS)	autosomal dominant	0	0	0	2	4.7	1	9	original
SUFU	PRO1280, SUFUH, SUFUXL	Medulloblastoma predisposition, Nevoid basal cell carcinoma syndrome (NBCCS) / Gorlin-Goltz syndrome	autosomal dominant	0	0	0	0		2	5.12	original
TERT	EST2, hEST2, TCS1, TP2, TRT	Susceptibility to malignant melanoma	autosomal dominant	0	0	0	0		1	2	added
		Dyskeratosis congenita	autosomal dominant / recessive
TMEM127	FLJ20507, FLJ22257	Susceptibility to pheochromocytoma	autosomal dominant	1	1	0	0		2	2.4	original
TP53	LFS1, p53	Li-Fraumeni syndrome (LFS)	autosomal dominant	0	0	0	0		0		original
TSC1	KIAA0243, LAM	Tuberous sclerosis type 1 (TS1)	autosomal dominant	1	1	0	0		1	23	original
TSC2	LAM, PPP1R160	Tuberous sclerosis type 2 (TS2)	autosomal dominant	6	2	4	1	9	9	7,13,16,17,18,33,39,49,41	original
TSHR	LGR3	Hyperthyroidism, thyroid adenoma/carcinoma		1	0	1	0		0		added
UIMC1	RAP80	Breast cancer susceptibility (specifically recruits BRCA1 to DNA damage sites)		1	0	1	0		0		added
VHL	VHL1	Von Hippel-Lindau syndrome (VHL)	autosomal dominant	0	0	0	0		0		original
WRN	RECQ3, RECQL2	Werner syndrome	autosomal recessive	3	1	2	0		0		original
WT1	AWT1, NPHS4, WAGR, WIT-2	Familial Wilms tumor, Denys-Drash syndrome, Frasier syndrome	autosomal dominant	1	0	1	0		3	1,2,3	original
XPA	XP1, XPAC	Xeroderma pigmentosum (A)	autosomal recessive	0	0	0	0		1	1	original
XPC	RAD4, XPCC	Xeroderma pigmentosum (C)	autosomal recessive	2	1	1	0		0		original
XRCC2	FANCU	Susceptibility to breast cancer with younger-onset and to ovarian carcinoma; Fanconi anemia		1	1	0	0		0		added
XRCC3		Susceptibility to myeloma, malignant melanoma, breast cancer, squamous cell carcinoma of head and neck, to lung and colorectal cancer		1	0	1	0		1	5	added
