# Supplementary material for: Diagnostic yield and clinical utility of a comprehensive gene panel for hereditary tumor syndromes
Source: Hered Cancer Clin Pract. 2019 Jan 23;17:5. doi: 10.1186/s13053-018-0102-4 (PMC6343270; doi:10.1186/s13053-018-0102-4)
Supplement: Supplementary file 4 — Table S3. List of detected deletions/duplications with a size of 14–65 bp and two indels encompassing five to 11 bp (XLSX 11 kb) [file 13053_2018_102_MOESM4_ESM.xlsx]

## Sheet: Tabelle1
Supplementary Table S3. List of detected deletions/duplications with a size of 14-65 bp and two indels encompassing five to 11 bp
Gene	Transcript ID	Mutation	Coverage
APC	NM_000038	c.664_694del31;p.Glu222Aspfs*61	32
BMPR1A	NM_004329	c.431-2_-66del65;p.?	150
MSH2	NM_000251	c.793-1_796delinsAAATTAAGA	205
MSH6	NM_000179	c.3811_3824del14;p.Val1271*	115
PMS2	NM_000535	c.736_741delinsTGTGTGTGAAG;p.Pro246Cysfs*3	85
PTEN	NM_000314	c.301_324dup24;p.Ile101_Leu108dup	252
SMAD4	NM_005359	c.1351_1375dup25;p.Ala459Glyfs*43	267
STK11	NM_000455	c.921-8_936del24;p.?	380
