# Supplementary material for: Diagnostic yield and clinical utility of a comprehensive gene panel for hereditary tumor syndromes
Source: Hered Cancer Clin Pract. 2019 Jan 23;17:5. doi: 10.1186/s13053-018-0102-4 (PMC6343270; doi:10.1186/s13053-018-0102-4)
Supplement: Supplementary file 5 — Table S4. List of the 192 additional variants that matched the filter criteria (variants in addition to a known germline mutation (group K) (A) or newly identified variants in patients with unknown cause (group U) (B)) (XLSX 30 kb) [file 13053_2018_102_MOESM5_ESM.xlsx]

## Sheet: 192 Variants
Supplementary Table S4. List of the 192 additional variants that matched the filter criteria (variants in addition to a known germline mutation (group K) (A) or newly identified variants in patients with unknown cause (group U) (B))
Patient ID	Patient with known Mutation?	Phenotype group	Additional phenotype details	Gene	Mutation	Mutation protein-level	Mut.-Type	Zygosity	Prediction Toolsb	Remarks
A) Variants identified in addition to a known germline mutation (group K)
17868	yes	HNPCC	CRC	POLE	NM_006231.3:c.691C>T	p.Arg231Cys	missense	hetero	4/4	outside polymerase domain
30560	yes	HNPCC	CRC 26y, aunt CRC, grandfather CRC	SDHA	NM_004168.3:c.1432_1432+1delGG	p.?	frameshift	hetero
34429	yes	HNPCC	CRC	PALLD	NM_001166109.1:c.2269C>T	p.Gln757*	stopgain	hetero
35145	yes	HNPCC	CRC	ERCC3	NM_000122.1:c.1421dupA	p.Asp474Glufs*2	frameshift	hetero
				RET	NM_020975.4:c.1559C>G	p.Ala520Gly	missense	hetero	3/4
36563	yes	HNPCC	CRC 45y, twinbrother colorectal polyps, mother CRC, father glioblastoma	POLE	NM_006231.3:c.6262C>T	p.Pro2088Ser	missense	hetero	4/4	outside polymerase domain
43947	yes	HNPCC	CRC	AXIN2	NM_004655.3:c.604A>C	p.Ser202Arg	missense	hetero	4/4
				SLX4	NM_032444.2:c.1372A>G	p.Lys458Glu	missense	hetero	3/4
44352	yes	HNPCC	CRC	DIS3L2	NM_152383.4:c.263C>T	p.Pro88Leu	splice?/missensea	hetero	3/3
44792	yes	HNPCC	CRC	MLH3	NM_001040108.1:c.3943G>A	p.Glu1315Lys	missense	hetero	4/4
				RAD51B	NM_133509.3:c.1155A>T	p.*385Tyrext*64	stoploss	hetero	0/1
45997	yes	HNPCC	CRC	ERCC4	NM_005236.2:c.2395C>T	p.Arg799Trp	missense	hetero	4/4
46307	yes	HNPCC	CRC	RUNX1	NM_001001890.2:c.886A>G	p.Thr296Ala	splice?/missensea	hetero	1/3
				DICER1	NM_030621.4:c.1883A>G	p.Asn628Ser	missense	hetero	3/4
49284	yes	HNPCC	Thyroid cancer 43y, breast cancer 48y, endometrial cancer 50y, CRC 50y	BUB1B	NM_001211.5:c.1083T>G	p.Ser361Arg	missense	hetero	3/4
				MSH3	NM_002439.4:c.1896A>G	p.=	splice?/silenta	hetero
19942	yes	Polyposis	FAP	ATM	NM_000051.3:c.6392C>A	p.Ala2131Asp	missense	hetero	4/4
				ENG	NM_000118.3:c.360C>T	p.=	splice?/silenta	hetero
				EXO1	NM_130398.3:c.2483A>C	p.Glu828Ala	missense	hetero	4/4
24320	yes	Polyposis	FAP	MSH6	NM_000179.2:c.3664T>G	p.Phe1222Val	missense	hetero	3/3
36206	yes	Polyposis	FAP	MSH6	NM_000179.2:c.3600A>G	p.Ile1200Met	missense	hetero	2/3
				DICER1	NM_030621.4:c.248A>G	p.Tyr83Cys	missense	hetero	3/4
38437	yes	Polyposis	FAP	TMEM127	NM_017849.3:c.427G>A	p.Val143Ile	missense	hetero	3/4
46411	yes	Polyposis	FAP	MTOR	NM_004958.3:c.3452A>G	p.Tyr1151Cys	missense	hetero	3/4
32679	yes	Polyposis	MAP	XPC	NM_004628.4:c.622-2A>G	p.?	splice	hetero
				NSD1	NM_022455.4:c.3500G>A	p.Arg1167His	missense	hetero	2/3
38982	yes	Polyposis	MAP	FANCD2	NM_033084.3:c.990-1G>A	p.?	splice	hetero
222	yes	Polyposis	JPS	POLE2	NM_002692.3:c.506A>G	p.Glu169Gly	missense	hetero	4/4
9691	yes	Polyposis	JPS	DDB2	NM_000107.2:c.1064G>A	p.Arg355Gln	missense	hetero	3/4
				ERCC5	NM_000123.3:c.3554A>C	p.Lys1185Thr	missense	hetero	3/4
				MLH1	NM_000249.3:c.65G>C	p.Gly22Ala	missense	hetero	4/4
47360	yes	Polyposis	JPS	MSH2	NM_000251.2:c.1607A>G	p.Asn536Ser	missense	hetero	3/4
35528	yes	Polyposis	JPS	PALB2	NM_024675.3:c.1250C>A	p.Ser417Tyr	missense	hetero	4/4
29267	yes	Polyposis	PJS	POLE	NM_006231.3:c.861T>A	p.Asp287Glu	missense	hetero	4/4	inside polymerase domain
30610	yes	Li-Fraumeni syndrome	CRC 17y	PRF1	NM_001083116.1:c.116C>A	p.Pro39His	missense	hetero	4/4
				XRCC2	NM_005431.1:c.450C>G	p.Ser150Arg	missense	hetero	4/4
49196	yes	Li-Fraumeni syndrome	Rhabdomyosarcoma 1y	AXIN1	NM_003502.3:c.1121C>T	p.Thr374Met	missense	hetero	3/4
49197	yes	Li-Fraumeni syndrome	Rhabdomyosarcoma, neuroblastoma	NF1	NM_001042492.2:c.4107C>A	p.Tyr1369*	stopgain	hetero	2/3
				TSC1	NM_000368.4:c.1460C>G	p.Ser487Cys	missense	hetero	4/4
				TSC2	NM_000548.3:c.5383C>T	p.Arg1795Cys	missense	hetero	4/4
				WRN	NM_000553.4:c.4216C>T	p.Arg1406*	stopgain	hetero	1/3
22789	yes	Cowden syndrome	BRRS	NF1	NM_001042492.2:c.3197+9dupA	p.?	splice, not conserved	hetero		insertion of an A in a homopolymer of 7 A´s, Alamut: no substantial change of splice efficiency
				PALB2	NM_024675.3:c.3494C>T	p.Ser1165Leu	missense	hetero	3/4
32327	yes	Cowden syndrome	Macrocephaly, mother CRC, aunt breast cancer	BUB1B	NM_001211.5:c.1220T>G	p.Val407Gly	missense	hetero	3/4
				MTOR	NM_004958.3:c.2579A>T	p.Lys860Met	missense	hetero	4/4
47861	yes	Cowden syndrome	Breast cancer	ERCC2	NM_000400.3:c.1802G>A	p.Arg601Gln	missense	hetero	4/4
				EXO1	NM_130398.3:c.839A>G	p.Asn280Ser	missense	hetero	3/4
41393	yes	Hereditary diffuse gastric cancer	Gastric cancer	FH	NM_000143.3:c.1303G>A	p.Val435Met	missense	hetero	4/4
				CHEK2	NM_007194.3:c.1100delC	p.Thr376Metfs*15	frameshift	hetero
				CHEK2	NM_007194.3:c.739G>A	p.Ala247Thr	missense	hetero	3/3
42216	yes	Hereditary diffuse gastric cancer	Gastric cancer	BARD1	NM_000465.3:c.119C>T	p.Ala40Val	missense	hetero	4/4
				KIF1B	NM_015074.3:c.1051A>G	p.Asn351Asp	missense	hetero	4/4
45126	yes	Hereditary diffuse gastric cancer	Gastric and breast cancer, sister breast cancer	BRCA1	NM_007300.3:c.5068G>T	p.Ala1690Ser	missense	hetero	4/4
18700	yes	Others	Familial Paraganglioma	TSC2	NM_000548.3:c.2978C>T	p.Thr993Met	missense	hetero	3/4
				MET	NM_001127500.1:c.428G>A	p.Arg143Gln	missense	hetero	4/4
				RHBDF2	NM_024599.5:c.1837C>T	p.Arg613Trp	missense	hetero	4/4
30659	yes	Others	Familial pancreatic carcinoma (FPC)	EXO1	NM_130398.3:c.1229T>G	p.Leu410Arg	missense	homo	3/4
38686	yes	Others	HBOC	EXT2	NM_001178083.1:c.260T>G	p.Met87Arg	missense	hetero	3/4
B) Newly identified variants in patients with unknown cause (group U)
40927	no	familial CRC / early onset CRC	Amsterdam criteria met	PIK3CA	NM_006218.2:c.2013A>G	p.=	splice?/silenta	hetero
14838	no	familial CRC / early onset CRC	Amsterdam criteria met, MSS; CRC 76 y	DICER1	NM_030621.4:c.1124C>G	p.Pro375Arg	missense	hetero	3/4
22715	no	familial CRC / early onset CRC	Amsterdam criteria met, MSS; uterine cancer (32 y), several adenomas, two with high grade dysplasia (62+71 y)	CHEK2	NM_007194.3:c.1555C>T	p.Arg519*	stopgain	hetero	1/3
				PTCH1	NM_001083602.1:c.3238G>A	p.Asp1080Asn	missense	hetero	3/4
35847	no	familial CRC / early onset CRC	Suspected HNPCC	ERCC2	NM_000400.3:c.1349G>A	p.Arg450His	missense	hetero	3/4
				ERCC2	NM_000400.3:c.1802G>A	p.Arg601Gln	missense	hetero	4/4
				APC	NM_000038.5:c.5009C>T	p.Ala1670Val	missense	hetero	2/3
				POLE	NM_006231.3:c.6623delA	p.Gln2208Argfs*4	frameshift	hetero
36845	no	familial CRC / early onset CRC	Suspected HNPCC	CHEK2	NM_007194.3:c.1427C>T	p.Thr476Met	missense	hetero	3/3
37416	no	familial CRC / early onset CRC	Early CRC (before 30y), MSS	APC	NM_000038.5:c.4292T>A	p.Met1431Lys	missense	hetero	3/3
				PMS1	NM_000534.4:c.224C>T	p.Thr75Ile	missense	hetero	4/4
37982	no	familial CRC / early onset CRC	CRC (before 40y), MSS	APC	NM_000038.5:c.281G>A	p.Arg94His	missense	hetero	3/3
39173	no	familial CRC / early onset CRC	CRC (before 40y), MSS	CHEK2	NM_007194.3:c.433C>T	p.Arg145Trp	missense	hetero	3/3
39424	no	familial CRC / early onset CRC	CRC 21y, MSS; aunt with uterine cancer 26y, cousin with melanoma	ERCC4	NM_005236.2:c.2009G>A	p.Arg670Gln	missense	hetero	4/4
39804	no	familial CRC / early onset CRC	CRC (before 40y), MSS	PALLD	NM_001166108.1:c.1105T>A	p.Ser369Thr	missense	hetero	2/3
40816	no	familial CRC / early onset CRC	CRC (before 40y), MSS	PTEN	NM_000314.4:c.83T>C	p.Ile28Thr	missense	hetero	3/3
40952	no	familial CRC / early onset CRC	CRC 27y, MSS	DICER1	NM_030621.4:c.1124C>G	p.Pro375Arg	missense	hetero	3/4
44947	no	familial CRC / early onset CRC	CRC 26y, MSS	PALB2	NM_024675.3:c.3367G>A	p.Val1123Met	missense	hetero	3/4
47257	no	familial CRC / early onset CRC	Two synchronous CRCs, ten adenomas, endometrial cancer in family	RAD51C	NM_058216.2:c.706-1G>A	p.?	splice	hetero
47742	no	familial CRC / early onset CRC	Suspected HNPCC	ERCC3	NM_000122.1:c.1012A>G	p.Ile338Val	missense	hetero	4/4
13225	no	Polyposis	Hyperplastic polyposis, adenoma, brother CRC 40y	BARD1	NM_000465.3:c.1690C>T	p.Gln564*	stopgain	hetero
				XRCC3	NM_001100119.1:c.954_957delCTCT	p.Ser319Profs*49	frameshift	hetero
15263	no	Polyposis	Hyperplastic polyposis, with affected daughter (ID 48355)	ATM	NM_000051.3:c.5932G>T	p.Glu1978*	stopgain	hetero	3/3
28219	no	Polyposis	Hyperplastic polyposis, adenoma, father with CRC 75y	SDHA	NM_004168.3:c.995dupC	p.Val333Cysfs*8	frameshift	hetero
29026	no	Polyposis	Hyperplastic polyposis, adenoma	SBDS	NM_016038.2:c.127G>T	p.Val43Leu	splice?/missensea	hetero	2/4
				NSD1	NM_022455.4:c.2576A>G	p.His859Arg	missense	hetero	2/3
				BRCC3	NM_024332.3:c.220A>G	p.Ile74Val	missense	hetero	2/3
				FANCD2	NM_033084.3:c.1465G>A	p.Val489Ile	missense	hetero	3/4
33015	no	Polyposis	Hyperplastic polyposis, multiple tumors in family of father	HNF1B	NM_000458.2:c.1145A>G	p.Gln382Arg	missense	hetero	3/4
35353	no	Polyposis	Colorectal polyposis with hyperplastic and adenomatous polyps	AXIN1	NM_003502.3:c.1783A>G	p.Ser595Gly	splice?/missensea	hetero	1/4
				WT1	NM_024426.4:c.1169C>G	p.Pro390Arg	missense	hetero	3/3
37542	no	Polyposis	Attenuated adenomatous polyposis, sporadic	AIP	NM_003977.2:c.790_792delAAC	p.Asn264del	splice?/missensea	hetero
38124	no	Polyposis	Hyperplastic polyposis, suspected dominant inheritance	MLH3	NM_001040108.1:c.1798C>T	p.Arg600*	stopgain	hetero	1/3
				KCNJ5	NM_000890.3:c.554G>T	p.Cys185Phe	missense	hetero	4/4
				MUTYH	NM_001128425.1:c.667A>G	p.Ile223Val	missense	hetero	2/3
38569	no	Polyposis	Adenomatous polyposis, renal cell carcinoma	PMS2	NM_000535.5:c.2153T>C	p.Leu718Pro	missense	hetero	3/4
				POLD1	NM_001256849.1:c.1379T>G	p.Leu460Arg	missense	hetero	4/4	inside polymerase domain
39388	no	Polyposis	Adenomatous polyposis	PTCH1	NM_001083602.1:c.3749A>G	p.Tyr1250Cys	missense	hetero	3/4
41898	no	Polyposis	Adenomatous polyposis	ATM	NM_000051.3:c.4324T>C	p.Tyr1442His	missense	hetero	4/4
44298	no	Polyposis	Adenomatous polyposis duodeni	FANCF	NM_022725.3:c.1087C>T	p.Gln363*	stopgain	hetero	0/2
				BMPR1A	NM_004329.2:c.712C>G	p.Arg238Gly	missense	hetero	3/4
44795	no	Polyposis	Polyposis	ATM	NM_000051.3:c.9050T>C	p.Leu3017Pro	missense	hetero	4/4
				SBDS	NM_016038.2:c.107T>C	p.Val36Ala	missense	hetero	3/4
45099	no	Polyposis	Mixed adenomatous-hyperplastic polyposis	MSH3	NM_002439.4:c.1394A>G	p.Tyr465Cys	missense	hetero	3/3
45647	no	Polyposis	Hyperplastic polyposis, immune thrombocytopenia, liver hyperplasia, father with pancreatic carcinoma	BRIP1	NM_032043.2:c.2684_2687delCCAT	p.Ser895*	stopgain	hetero
48355	no	Polyposis	Hyperplastic polyposis, with affected father (ID 15263)	ATM	NM_000051.3:c.5932G>T	p.Glu1978*	stopgain	hetero	3/3
48425	no	Polyposis	Hyperplastic polyposis, CRC, renal cell carcinoma 67y	PDGFRA	NM_006206.4:c.1699C>T	p.Pro567Ser	missense	hetero	2/3
10083	no	Li-Fraumeni-like syndrome	No more clinical information	CDKN2C	NM_001262.2:c.245T>G	p.Phe82Cys	missense	hetero	3/4
				XPC	NM_004628.4:c.780-1G>A	p.?	splice	hetero
				EXO1	NM_130398.3:c.1448T>G	p.Phe483Cys	missense	hetero	4/4
10252	no	Li-Fraumeni-like syndrome	Neuroblastoma, osteosarcoma	ERCC3	NM_000122.1:c.2335C>T	p.Arg779Cys	missense	hetero	4/4
10317	no	Li-Fraumeni-like syndrome	Soft-tissue sarcoma 35y, daughter neuroblastoma, brother testicular cancer	FANCE	NM_021922.2:c.248+2dupT	p.?	splice	hetero		Alamut: deletion of existing splice site
10604	no	Li-Fraumeni-like syndrome	Adenocarcinoma, Hodgkin's lymphoma	GALNT12	NM_024642.4:c.551A>T	p.Lys184Met	missense	hetero	4/4
16335	no	Li-Fraumeni-like syndrome	No more clinical information	TSC2	NM_000548.3:c.2695A>G	p.Arg899Gly	missense	hetero	3/4
				TSC2	NM_000548.3:c.275A>T	p.Glu92Val	missense	hetero	4/4
				APC	NM_000038.5:c.1631T>C	p.Ile544Thr	missense	hetero	3/3
17052	no	Li-Fraumeni-like syndrome	Ovarian cancer 44y, mother CRC	BMPR1A	NM_004329.2:c.1022G>A	p.Gly341Asp	missense	hetero	4/4
17132	no	Li-Fraumeni-like syndrome	Melanoma 35y melanoma 42y, sister1 breast cancer, sister2 CRC, mother CRC and breast cancer	NBN	NM_002485.4:c.547G>A	p.Ala183Thr	missense	hetero	4/4
				RET	NM_020975.4:c.785T>C	p.Val262Ala	missense	hetero	4/4
18225	no	Li-Fraumeni-like syndrome	No more clinical information	PMS1	NM_000534.4:c.794G>A	p.Arg265Gln	missense	hetero	4/4
				BMPR1A	NM_004329.2:c.1473A>G	p.=	splice?/silenta	hetero		Alamut: improvement of existing splice site
				CDH1	NM_004360.3:c.1298A>G	p.Asp433Gly	missense	hetero	3/4
19347	no	Li-Fraumeni-like syndrome	Breast cancer 43y, breast cancer 53y, lung cancer 61y	TSC2	NM_000548.3:c.2963G>C	p.Arg988Pro	missense	hetero	3/4
				FANCL	NM_001114636.1:c.1111_1114dupATTA	p.Thr372Asnfs*13	frameshift	hetero
23287	no	Li-Fraumeni-like syndrome	Ewing sarcoma 4y, thyroid cancer 13y, renal cell carcinoma 18y	KIF1B	NM_015074.3:c.2107T>C	p.Trp703Arg	missense	hetero	3/4
26356	no	Li-Fraumeni-like syndrome	Multiple tumors: lymphoma (9 y), ALL, CRC (11 y), glioblastoma (15 y); two siblings died because of medulloblastoma / glioblastoma and ALL / astrocytoma	PMS2	NM_000535.5:c.1A>T	p.Met1?	startloss	hetero	1/3
				CHEK2	NM_007194.3:c.1312G>T	p.Asp438Tyr	missense	hetero	3/3
				PMS2	NM_000535.5:c.2117delA	p.Lys706Serfs*19	frameshift	hetero
27268	no	Li-Fraumeni-like syndrome	Lung carcinoma 16y	PDGFRA	NM_006206.4:c.1135T>G	p.Leu379Val	missense	hetero	2/3
31046	no	Li-Fraumeni-like syndrome	ALL, brother with neuroblastoma	CHEK2	NM_007194.3:c.1427C>T	p.Thr476Met	missense	hetero	3/3
				FANCI	NM_001113378.1:c.646C>G	p.Gln216Glu	missense	hetero	3/4
31170	no	Li-Fraumeni-like syndrome	T-cell lymphoma 17y	POLE	NM_006231.3:c.5792C>T	p.Ser1931Phe	missense	hetero	3/4	outside polymerase domain
33499	no	Li-Fraumeni-like syndrome	Renal cell carcinoma 42y, mother oligodendroglioma, aunts with lung cancer, breast cancer and leukemia	TSC2	NM_000548.3:c.538C>G	p.Leu180Val	missense	hetero	3/4
34100	no	Li-Fraumeni-like syndrome	Medulloblastoma 22y	POLD2	NM_001256879.1:c.41T>C	p.Leu14Pro	missense	hetero	4/4
				RAD50	NM_005732.3:c.671G>A	p.Arg224His	missense	hetero	4/4
36512	no	Li-Fraumeni-like syndrome	Breast cancer 42y, dermatofibrosarcoma 44y, mother breast cancer, father renal cell carcinoma	FANCM	NM_020937.2:c.1183G>A	p.Gly395Arg	splice?/missensea	hetero	2/4
36551	no	Li-Fraumeni-like syndrome	Bladder cancer 51y	ATM	NM_000051.3:c.72G>A	p.=	splice?/silenta	hetero
37477	no	Li-Fraumeni-like syndrome	Hodgkin's lymphoma 3y	PTCH1	NM_001083602.1:c.1598A>T	p.Asp533Val	missense	hetero	4/4
39170	no	Li-Fraumeni-like syndrome	Dermatofibrosarcoma protuberans 42y	ALK	NM_004304.4:c.776G>A	p.Arg259His	missense	hetero	2/2
				GALNT12	NM_024642.4:c.1201C>T	p.Arg401Cys	missense	hetero	2/3
43411	no	Li-Fraumeni-like syndrome	CRC 57y	MTOR	NM_004958.3:c.5653G>A	p.Val1885Ile	missense	hetero	3/4
				EXO1	NM_130398.3:c.1265G>A	p.Ser422Asn	splice?/missensea	hetero	0/4
43589	no	Li-Fraumeni-like syndrome	Multiple primary tumors	RET	NM_020975.4:c.3112A>G	p.Thr1038Ala	missense	hetero	3/4
25501	no	Cowden-like syndrome	Thyroid carcinoma 27y, aunt with thyroid and breast cancer, mother with lung carcinoma	ENG	NM_000118.3:c.990C>T	p.=	splice?/silenta	hetero
27632	no	Cowden-like syndrome	Thyroid carcinoma, gastrointestinal polyps	FANCF	NM_022725.3:c.860A>G	p.Tyr287Cys	missense	hetero	3/3
31767	no	Cowden-like syndrome	Breast cancer, endometrial carcinoma; in family histiocytoma	POLE	NM_006231.3:c.2182C>T	p.Arg728Trp	missense	hetero	4/4	outside polymerase domain
32119	no	Cowden-like syndrome	Breast cancer, thyroid carcinoma 55y	CHEK2	NM_007194.3:c.1100delC	p.Thr376Metfs*15	frameshift	hetero
37710	no	Cowden-like syndrome	Multiple tumors	WRN	NM_000553.4:c.1719T>G	p.=	splice?/silenta	hetero
				NBN	NM_002485.4:c.511A>G	p.Ile171Val	missense	hetero	3/4
37874	no	Cowden-like syndrome	Lipoma, gastrointestinal polyps	EGFR	NM_005228.3:c.928G>A	p.Ala310Thr	missense	hetero	2/3
44401	no	Cowden-like syndrome	Thyroid carcinoma 63y, breast cancer 70y, pheochromocytoma 72y, renal angiomylipoma	CHEK2	NM_007194.3:c.1100delC	p.Thr376Metfs*15	frameshift	hetero
45969	no	Cowden-like syndrome	Breast cancer, thyroid carcinoma	GALNT12	NM_024642.4:c.907G>A	p.Asp303Asn	missense	hetero	3/4
44823	no	Hereditary gastric cancer	Gastric cancer	AXIN1	NM_003502.3:c.2011G>C	p.Glu671Gln	missense	hetero	3/4
45312	no	Hereditary gastric cancer	Diffuse gastric cancer 33y	MSH6	NM_000179.2:c.3724C>T	p.Arg1242Cys	missense	hetero	3/3
				BUB1B	NM_001211.5:c.1220T>G	p.Val407Gly	missense	hetero	3/4
47571	no	Hereditary gastric cancer	Gastric cancer 34y, aunt with uterine cancer 38y	FANCI	NM_001113378.1:c.547G>A	p.Asp183Asn	splice?/missensea	hetero	3/4
50709	no	Hereditary gastric cancer	Gastric cancer 33y, mother gastric cancer	ERCC4	NM_005236.2:c.208G>A	p.Glu70Lys	missense	hetero	3/3
24977	no	Others	Schwannomatosis	POLE	NM_006231.3:c.3491C>A	p.Pro1164His	missense	hetero	4/4	outside polymerase domain
28232	no	Others	CRC 51y, renal cell carcinoma 53y, brother with pancreatic carcinoma 54y, brother with gastric cancer 47y, mother with breast cancer 76y and gastric cancer 85y	POLD1	NM_001256849.1:c.2158G>A	p.Val720Ile	missense	hetero	4/4	outside polymerase domain
34910	no	Others	Breast cancer 46y, mother uterine cancer	BARD1	NM_000465.3:c.212G>C	p.Cys71Ser	missense	hetero	4/4
37371	no	Others	Neuroendocrine tumor	ATM	NM_000051.3:c.8147T>C	p.Val2716Ala	missense	hetero	4/4
				SLX4	NM_032444.2:c.3782C>T	p.Pro1261Leu	missense	hetero	4/4
37754	no	Others	CRC 40 y, mother with meningeoma 69y, uncle with prostate cancer 70y, aunt with breast cancer 69y, grandfather with brain tumor 60y	BABAM1	NM_001033549.2:c.833A>G	p.Tyr278Cys	missense	hetero	3/3
38096	no	Others	Bladder cancer 15y	TSHR	NM_000369.2:c.2062G>A	p.Asp688Asn	missense	hetero	4/4
39049	no	Others	Sporadic, isolated lipomatosis	ATM	NM_000051.3:c.8734A>G	p.Arg2912Gly	missense	hetero	4/4
40106	no	Others	Suspected Klippel-Trenaunay syndrome	CHEK2	NM_007194.3:c.1312G>T	p.Asp438Tyr	missense	hetero	3/3
40877	no	Others	Healthy father of 39049	ACVRL1	NM_000020.2:c.722G>A	p.Arg241Gln	missense	hetero	2/3
				ALK	NM_004304.4:c.193C>T	p.Arg65Cys	missense	hetero	2/2
				KIF1B	NM_015074.3:c.2708C>T	p.Thr903Met	missense	hetero	3/4
40878	no	Others	Healthy mother of 39049	ATM	NM_000051.3:c.8734A>G	p.Arg2912Gly	missense	hetero	4/4
				POLD1	NM_001256849.1:c.2590G>C	p.Ala864Pro	missense	hetero	4/4	outside polymerase domain
43219	no	Others	Multiple endocrine neoplasia, type 2A	POLD1	NM_001256849.1:c.961G>A	p.Gly321Ser	missense	hetero	4/4	inside polymerase domain
44716	no	Others	Gastrointestinal stromal tumor	APC	NM_000038.5:c.7645C>T	p.Arg2549Cys	missense	hetero	3/3
				UIMC1	NM_001199297.1:c.1688G>A	p.Cys563Tyr	missense	hetero	4/4
45947	no	Others	Breast cancer	POLD1	NM_001256849.1:c.3179G>A	p.Arg1060His	missense	hetero	4/4	outside polymerase domain
46056	no	Others	Renal and breast cancer	GPC3	NM_001164617.1:c.611A>G	p.Asp204Gly	missense	hetero	3/4
				FANCM	NM_020937.2:c.5569G>A	p.Val1857Met	missense	hetero	3/3
46448	no	Others	Medullary thyroid cancer 27y	CHEK2	NM_007194.3:c.444+1G>A	p.?	splice	hetero
				BRAF	NM_004333.4:c.377C>G	p.Ser126Cys	missense	hetero	3/4
				RAD50	NM_005732.3:c.1277A>G	p.Gln426Arg	missense	hetero	3/4
46488	no	Others	Renal cell carcinoma 40y, multiple tumors in family	PALLD	NM_001166108.1:c.3133C>T	p.Arg1045Trp	missense	hetero	2/3
46581	no	Others	Bladder cancer 32y	BMPR1A	NM_004329.2:c.1243G>A	p.Glu415Lys	missense	hetero	4/4
47195	no	Others	Oligodendroglioma 43y, mother with oligodendroglioma 34y	MLH3	NM_001040108.1:c.4351G>A	p.Glu1451Lys	missense	hetero	3/4
47480	no	Others	Breast cancer 46y, aunt with brain tumor, uncle with CRC, cousin with breast cancer	ERCC3	NM_000122.1:c.2051G>T	p.Gly684Val	missense	hetero	4/4
				ERCC2	NM_000400.3:c.1891C>T	p.Arg631Cys	missense	hetero	4/4
				EXT2	NM_001178083.1:c.1349T>A	p.Val450Glu	missense	hetero	3/4
47863	no	Others	Malignant parotid tumor 38y, polyposis in family of nephew	EXT1	NM_000127.2:c.1483C>T	p.Gln495*	stopgain	hetero	2/3
				FANCI	NM_001113378.1:c.1671G>T	p.Gln557His	missense	hetero	4/4
48216	no	Others	CRC 50y, breast cancer 53y, grandfather CRC	AXIN1	NM_003502.3:c.1244G>A	p.Arg415His	missense	hetero	4/4
48310	no	Others	Synchrone pheochromocytoma, renal cell carcinoma 54y	ERCC4	NM_005236.2:c.2395C>T	p.Arg799Trp	missense	hetero	4/4
48835	no	Others	Papillary thyroid cancer and non-Hodgkin-lymphoma 31y; thyroid, prostate and breast cancer in family	CHEK2	NM_007194.3:c.1100delC	p.Thr376Metfs*15	frameshift	hetero
				AXIN1	NM_003502.3:c.1144C>T	p.Arg382Cys	missense	hetero	4/4
49545	no	Others	Hodgkin´s lymphoma 24y, brother and mother with Hodgkin´s lymphoma	EXT2	NM_001178083.1:c.1618G>A	p.Glu540Lys	missense	hetero	3/4
49547	no	Others	Breast cancer 51y, CRC, hepatic, breast and ovarian cancer in family	WRN	NM_000553.4:c.1722A>G	p.=	splice?/silenta	hetero
a "splice?/missense" or "splice?/silent" indicates that there is a variant in the first or last three bases of an exon, which potentially could affect splicing. If splicing would not be affected, the variant would result in a missense or silent mutation.
b number of in silico analysis tools predicting the variant as pathogenic / number of used in silico analysis tools (SIFT, PolyPhen-2, LRT prediction, MutationTaster)
ALL= Acute Lymphoblastic Leukemia, BRRS=Bannayan-Riley-Ruvalcaba syndrome, CRC= Colorectal Cancer, FAP= Familial adenomatous polyposis, HBOC=hereditary breast and ovarian cancer, HDGC= hereditary diffuse gastric cancer, HNPCC= hereditary nonpolyposis colorectal cancer, JPS= Juvenile Polyposis Syndrome, LFS= Li-Fraumeni Syndrome, MAP= MUTYH-associated Polyposis, MSS=microsatellite stability, PJS= …
