# Supplementary material for: Diagnostic yield and clinical utility of a comprehensive gene panel for hereditary tumor syndromes
Source: Hered Cancer Clin Pract. 2019 Jan 23;17:5. doi: 10.1186/s13053-018-0102-4 (PMC6343270; doi:10.1186/s13053-018-0102-4)
Supplement: Supplementary file 6 — Table S5. List of the 28 genes with more than 3 variants per gene (XLSX 13 kb) [file 13053_2018_102_MOESM6_ESM.xlsx]

## Sheet: Tabelle2
Supplementary Table S5. List of the 28 genes with more than 3 variants per gene
	All Patients, n=237					Group K (known pathogenic mutation, n=64)					Group U (unknown cause, n=173)
Gene	No. of Variants	Variants / 237 patients	Missense	Splice	Truncating	No. of Variants	Variants / 64 patients	Missense	Splice	Truncating	No. of Variants	Variants / 173 patients	Missense	Splice	Truncating
CHEK2	12	0.0506329	6	1	5	2	0.031746	1	0	1	10	0.0574713	5	1	4
ATM	9	0.0379747	6	1	2	1	0.015873	1	0	0	8	0.045977	5	1	2
POLE	7	0.0295359	6	0	1	3	0.047619	3	0	0	4	0.0229885	3	0	1
TSC2	6	0.0253165	6	0	0	2	0.031746	2	0	0	4	0.0229885	4	0	0
APC	5	0.021097	5	0	0	0	0	0	0	0	5	0.0287356	5	0	0
AXIN1	5	0.021097	4	1	0	1	0.015873	1	0	0	4	0.0229885	3	1	0
EXO1	5	0.021097	4	1	0	3	0.047619	3	0	0	2	0.0114943	1	1	0
POLD1	5	0.021097	5	0	0	0	0	0	0	0	5	0.0287356	5	0	0
BMPR1A	4	0.0168776	3	1	0	0	0	0	0	0	4	0.0229885	3	1	0
DICER1	4	0.0168776	4	0	0	2	0.031746	2	0	0	2	0.0114943	2	0	0
ERCC2	4	0.0168776	4	0	0	1	0.015873	1	0	0	3	0.0172414	3	0	0
ERCC3	4	0.0168776	3	0	1	1	0.015873	0	0	1	3	0.0172414	3	0	0
ERCC4	4	0.0168776	4	0	0	1	0.015873	1	0	0	3	0.0172414	3	0	0
BARD1	3	0.0126582	2	0	1	1	0.015873	1	0	0	2	0.0114943	1	0	1
BUB1B	3	0.0126582	3	0	0	2	0.031746	2	0	0	1	0.00574713	1	0	0
EXT2	3	0.0126582	3	0	0	1	0.015873	1	0	0	2	0.0114943	2	0	0
FANCI	3	0.0126582	2	1	0	0	0	0	0	0	3	0.0172414	2	1	0
GALNT12	3	0.0126582	3	0	0	0	0	0	0	0	3	0.0172414	3	0	0
KIF1B	3	0.0126582	3	0	0	1	0.015873	1	0	0	2	0.0114943	2	0	0
MLH3	3	0.0126582	2	0	1	1	0.015873	1	0	0	2	0.0114943	1	0	1
MSH6	3	0.0126582	3	0	0	2	0.031746	2	0	0	1	0.00574713	1	0	0
MTOR	3	0.0126582	3	0	0	2	0.031746	2	0	0	1	0.00574713	1	0	0
PALB2	3	0.0126582	3	0	0	2	0.031746	2	0	0	1	0.00574713	1	0	0
PALLD	3	0.0126582	2	0	1	1	0.015873	0	0	1	2	0.0114943	2	0	0
PMS2	3	0.0126582	1	0	2	0	0	0	0	0	3	0.0172414	1	0	2
PTCH1	3	0.0126582	3	0	0	0	0	0	0	0	3	0.0172414	3	0	0
RET	3	0.0126582	3	0	0	1	0.015873	1	0	0	2	0.0114943	2	0	0
WRN	3	0.0126582	0	2	1	1	0.015873	0	0	1	2	0.0114943	0	2	0
All	119					32					87
