# Supplementary material for: Diagnostic yield and clinical utility of a comprehensive gene panel for hereditary tumor syndromes
Source: Hered Cancer Clin Pract. 2019 Jan 23;17:5. doi: 10.1186/s13053-018-0102-4 (PMC6343270; doi:10.1186/s13053-018-0102-4)
Supplement: Supplementary file 7 — Table S6. List of patients with two variants in the same gene (based on the list of 192 variants and known mutations) (XLSX 19 kb) [file 13053_2018_102_MOESM7_ESM.xlsx]

## Sheet: Tabelle1
Supplementary Table S6. List of patients with two variants in the same gene (based on the list of 192 variants and known mutations)
Patient ID	Gene	Mutation (heterozygous)	Classification	MAF (EVS)	Prediction Toolsa	Predicted gene phenotype	Phenotype of patient	Segregation
A) Variants identified in addition to a known germline mutation (group K)
41393	CHEK2 (NM_007194.3)	c.739G>A;p.Ala247Thr	out of 192 variants		3/3	susceptibility breast cancer	HDGC	compound heterozygous
		c.1100delC;p.Thr376Metfs*15	out of most interesting variants	0.001
46307	MSH2 (NM_000251.2)	c.330G>C;p.Lys110Asn (exon 2)	known VUS		2/3	HNPCC	HNPCC	same allele
		deletion exons 3-8	known pathogenic mutation
28965	MSH6 (NM_000179.2)	c.1508C>G;p.Ser503Cys	known VUS	0.001	2/3	HNPCC	HNPCC	same allele
		c.1617_1618delTCinsAAG;p.Leu540Serfs*2	known pathogenic mutation
49284	MSH6 (NM_000179.2)	c.3517G>A;p.Val1173Met	known VUS			HNPCC	HNPCC	not possible
		c.3811_3824del14;p.Val1271*	known pathogenic mutation
B) Newly identified variants in patients with unknown cause (group U)
35847	ERCC2 (NM_000400.3)	c.1349G>A;p.Arg450His	out of 192 variants	0	3/4	candidate cancer susceptibility gene (biallelic mutations: Xeroderma pigmentosum (D))	Suspected hereditary colorectal cancer	not possible
		c.1802G>A;p.Arg601Gln	out of 192 variants	0	4/4
26356	PMS2 (NM_000535.5)	c.1A>T;p.Met1?	out of most interesting variants			constitutional mismatch repair deficiency syndrome	multiple tumors: lymphoma (9 y), ALL, CRC (11 y), glioblastoma (15 y); two siblings died because of medulloblastoma / glioblastoma and ALL / astrocytoma	compound heterozygous
		c.2117delA;p.Lys706Serfs*19	out of most interesting variants
16335	TSC2 (NM_000548.3)	c.275A>T;p.Glu92Val	out of 192 variants	0.001	4/4		Li-Fraumeni-like syndrome	not possible
		c.2695A>G;p.Arg899Gly	out of 192 variants		3/4
a number of in silico analysis tools predicting the variant as pathogenic / number of used in silico analysis tools (SIFT, PolyPhen-2, LRT prediction, MutationTaster)
ALL= Acute Lymphoblastic Leukemia, CRC= Colorectal Cancer, HDGC= hereditary diffuse gastric cancer, HNPCC= hereditary nonpolyposis colorectal cancer, PPAP= Polymerase-Proofreading Associated Polyposis, y= years of age, age at first diagnosis
